# Supplementary material for: Stimulus-responsive proteins involved in multi-process regulation of storage substance accumulation during rice grain filling under elevated temperature
Source: BMC Plant Biol. 2023 Nov 8;23:547. doi: 10.1186/s12870-023-04563-7 (PMC10631114; doi:10.1186/s12870-023-04563-7)
Supplement: Supplementary file 1 — Additional file 1: Supplementary table S1-S8. [file 12870_2023_4563_MOESM1_ESM.xlsx]

## Sheet:  Table S1
Table S1 Effects of elevated temperature on grain filling parameters of rice
Year	Treatment	R0	GRmax	Tmax	Wmax	GRmean	D
2020	CK	0.22	1.19	12.76	12.48	0.79	32.89
	ET	0.44	1.3	9.87	10.65	0.88	28.23
2021	CK	0.42	1.11	11.57	11.1	0.75	35.28
	ET	0.48	1.27	9.65	10.54	0.86	29.05
Notes: CK: natural temperature; ET: elevated temperature; R0: initial growth potential; GRmax: maximum grain-filling rate; Tmax: time to reach maximum grain-filling rate; Wmax: grain weight at maximum grain-filling rate; GRmean: average grain-filling rate; D: active grain-filling period.

## Sheet: Table S2
Table S2. Effects of elevated temperature on rice yield and yield composition
Year	Treatment	Panicles	Spikelets per panicle	Seed setting rate (%)	Grain weight	Yield (t·ha-1)
		(×104·ha-1)			(mg)
2020	CK	385.97a	99.14a	94.78a	27.59a	10.01a
	ET	370.93a	87.51b	79.71b	24.83b	6.42b
2021	CK	356.45a	109.74a	95.09a	26.26a	9.77a
	ET	339.74a	96.77a	82.22b	23.99b	6.48b
Notes: CK: natural temperature; ET: elevated temperature. Different letters indicate significant differences (P<0.05).

## Sheet: Table S3
Table S3. Effects of elevated temperature on appearance quality
Year	Treatment	Length	Width	Thickness	Length/Width
		(mm)	(mm)	(mm)
2020	CK	4.83a	2.79a	2.08a	1.73a
	ET	4.60b	2.64b	1.95b	1.74a
2021	CK	4.88a	2.81a	2.05a	1.74a
	ET	4.55b	2.61a	1.94b	1.75a
Notes: CK: natural temperature; ET: elevated temperature. Different letters indicate significant differences (P<0.05).

## Sheet: Table S4
Table S4. Summary of proteins responsive to stimulus in different stress categories under elevated temperature
			Down-regulated proteins/ Up-regulated proteins
GO slim	3dET/CK	6dET/CK	9dET/CK	12dET/CK	15dET/CK	Total	Ratio
response to stress	5/8	9/6	19/8	10/12	12/3	92	26.51
response to endogenous stimulus	3/3	4/4	6/3	2/2	2/2	31	8.93
response to external stimulus	1/5	4/4	6/3	5/2	4/1	35	10.09
response to abiotic stimulus	5/6	7/3	10/5	5/6	9/5	61	17.58
response to biotic stimulus	1/5	3/4	5/3	2/1	5/0	29	8.36
cellular response to stimulus	1/2	4/3	13/0	5/3	5/1	37	10.66
response to chemical	3/3	6/4	12/5	10/4	12/3	62	17.87

## Sheet: Table S5
Table S5. Differential proteins under elevated temperature
Protein	Label	log2FC	SE	pvalue	Class	Description
1002226615	3d_HT-VS-3d_CK	-1.1844	0.227397	5.0005e-05	Down	universal stress protein A-like protein
1002226924	3d_HT-VS-3d_CK	-1.90733	0.873881	0.0411604	Down	probable NADPH:quinone oxidoreductase 2
1002227496	3d_HT-VS-3d_CK	1.4222	0.325646	0.000331473	Up	peroxidase P7
1002227700	3d_HT-VS-3d_CK	-2.65282	0.875888	0.00663237	Down	16.9 kDa class I heat shock protein 3
1002233666	3d_HT-VS-3d_CK	-1.71936	0.661256	0.0175801	Down	systemin receptor SR160
1002234374	3d_HT-VS-3d_CK	1.18192	0.438536	0.0183631	Up	peroxidase 72
1002235403	3d_HT-VS-3d_CK	-2.09401	0.45656	0.00252425	Down	ATP-dependent zinc metalloprotease FTSH 9
1002248267	3d_HT-VS-3d_CK	1.46182	0.695252	0.048368	Up	peroxidase 35
1002252813	3d_HT-VS-3d_CK	-2.07907	0.640011	0.0227339	Down	protein SABRE isoform X1
1002257578	3d_HT-VS-3d_CK	2.47818	0.414915	0.000209394	Up	indole-3-glycerol phosphate lyase
1002260180	3d_HT-VS-3d_CK	1.34983	0.341493	0.0011399	Up	peroxygenase
1002266326	3d_HT-VS-3d_CK	1.23754	0.275963	0.000326429	Up	uncharacterized protein LOC4339655
1002272262	3d_HT-VS-3d_CK	1.48709	0.260994	0.000455542	Up	chitinase 9
1002274021	3d_HT-VS-3d_CK	-1.76867	0.528535	0.00382701	Down	protein HEAT-STRESS-ASSOCIATED 32
1002274378	3d_HT-VS-3d_CK	1.02623	0.206928	7.54686e-05	Up	heat shock factor-binding protein 1
1002280024	3d_HT-VS-3d_CK	1.14867	0.334535	0.00262912	Up	chlorophyll a-b binding protein 1B-21
1002280567	3d_HT-VS-3d_CK	1.73801	0.362204	0.000196959	Up	aquaporin PIP2-4
1002280859	3d_HT-VS-3d_CK	1.02041	0.324355	0.00508523	Up	seed allergenic protein RA5
1002285505	3d_HT-VS-3d_CK	-1.23036	0.359128	0.018717	Down	ADP-ribosylation factor-related protein 1
1002290793	3d_HT-VS-3d_CK	1.14694	0.346804	0.00391869	Up	chlorophyll a-b binding protein P4
1002298843	3d_HT-VS-3d_CK	-1.94085	0.459973	0.0134831	Down	zinc finger protein-like 1
1002230966	6d_HT-VS-6d_CK	1.1354	0.330902	0.00264384	Up	persulfide dioxygenase ETHE1 homolog
1002234374	6d_HT-VS-6d_CK	1.11171	0.438536	0.024886	Up	peroxidase 72
1002243401	6d_HT-VS-6d_CK	1.33361	0.323946	0.000807657	Up	1-aminocyclopropane-1-carboxylate oxidase 1-like isoform X1
1002245702	6d_HT-VS-6d_CK	1.32762	0.589371	0.0362999	Up	uncharacterized protein LOC4328250
1002248189	6d_HT-VS-6d_CK	-1.04115	0.282214	0.014157	Down	probable galactinol--sucrose galactosyltransferase 2
1002248581	6d_HT-VS-6d_CK	-1.24137	0.427352	0.0087599	Down	RNA-binding protein CP29B
1002249168	6d_HT-VS-6d_CK	2.76112	0.310435	1.36613e-07	Up	26.7 kDa heat shock protein
1002252813	6d_HT-VS-6d_CK	2.62742	0.428937	0.00168256	Up	protein SABRE isoform X1
1002252959	6d_HT-VS-6d_CK	-1.12471	0.31566	0.00207575	Down	CBL-interacting protein kinase 9
1002253784	6d_HT-VS-6d_CK	-1.00984	0.235342	0.000877846	Down	ATP-dependent DNA helicase 2 subunit KU80 isoform X1
1002255707	6d_HT-VS-6d_CK	1.04124	0.169544	0.000276575	Up	probable linoleate 9S-lipoxygenase 4 isoform X1
1002255950	6d_HT-VS-6d_CK	-1.47233	0.451658	0.00620969	Down	serine/threonine protein phosphatase 2A 57 kDa regulatory subunit B' theta isoform
1002263908	6d_HT-VS-6d_CK	-1.01377	0.396052	0.0307025	Down	cell division cycle 5-like protein
1002266408	6d_HT-VS-6d_CK	-1.18165	0.223264	0.00184282	Down	ABC transporter G family member 12
1002266822	6d_HT-VS-6d_CK	-2.89917	1.21449	0.0343135	Down	ras-related protein Rab-21
1002267580	6d_HT-VS-6d_CK	-1.15998	0.289258	0.00068695	Down	probable indole-3-acetic acid-amido synthetase GH3.4
1002272262	6d_HT-VS-6d_CK	1.74106	0.260994	0.00015737	Up	chitinase 9
1002280825	6d_HT-VS-6d_CK	-1.05211	0.405612	0.017355	Down	seed allergenic protein RAG2
1002281860	6d_HT-VS-6d_CK	-1.1081	0.436093	0.0194507	Down	seed allergenic protein RA5-like
1002283589	6d_HT-VS-6d_CK	-1.18131	0.529341	0.0378781	Down	L-type lectin-domain containing receptor kinase IV.2
1002284733	6d_HT-VS-6d_CK	-1.39246	0.403921	0.00254722	Down	seed allergenic protein RAG2-like
1002284735	6d_HT-VS-6d_CK	-2.4842	0.404122	1.40456e-05	Down	seed allergenic protein RAG1
1002285505	6d_HT-VS-6d_CK	1.00538	0.267678	0.0132128	Up	ADP-ribosylation factor-related protein 1
1002286489	6d_HT-VS-6d_CK	-1.20121	0.218649	0.000103231	Down	trafficking protein particle complex subunit 6B
1002286982	6d_HT-VS-6d_CK	-1.0713	0.251683	0.000386154	Down	probable indole-3-acetic acid-amido synthetase GH3.8
1002288959	6d_HT-VS-6d_CK	1.38049	0.463766	0.015533	Up	cyclin-dependent kinase B2-1
1002289282	6d_HT-VS-6d_CK	-1.04095	0.209727	7.47747e-05	Down	proteasome subunit beta type-1-like
1002296539	6d_HT-VS-6d_CK	1.14016	0.338501	0.00827974	Up	activating signal cointegrator 1
1002297201	6d_HT-VS-6d_CK	1.14978	0.291448	0.00337998	Up	uncharacterized protein LOC4347696
1002225199	9d_HT-VS-9d_CK	-1.01677	0.358085	0.0101316	Down	PREDICTED: probable sucrose-phosphatase 1 [Oryza sativa Japonica Group]
1002226526	9d_HT-VS-9d_CK	1.11434	0.475558	0.0371677	Up	PREDICTED: lichenase-2 [Oryza sativa Japonica Group]
1002230841	9d_HT-VS-9d_CK	-1.536	0.339832	0.000234363	Down	PREDICTED: E3 ubiquitin-protein ligase PRT6 [Oryza sativa Japonica Group]
1002231148	9d_HT-VS-9d_CK	-1.58397	0.736078	0.0470188	Down	PREDICTED: pre-mRNA-splicing factor SPF27 homolog [Oryza sativa Japonica Group] >gi|1002231150|ref|XP_015611304.1| PREDICTED: pre-mRNA-splicing factor SPF27 homolog [Oryza sativa Japonica Group]
1002233422	9d_HT-VS-9d_CK	3.1201	1.19946	0.0186319	Up	PREDICTED: respiratory burst oxidase homolog protein B [Oryza sativa Japonica Group]
1002234796	9d_HT-VS-9d_CK	-1.15664	0.222683	4.40612e-05	Down	PREDICTED: DEAD-box ATP-dependent RNA helicase 26 [Oryza sativa Japonica Group]
1002235232	9d_HT-VS-9d_CK	-1.32607	0.593172	0.0493743	Down	PREDICTED: peroxidase 1 [Oryza sativa Japonica Group]
1002242141	9d_HT-VS-9d_CK	-1.20082	0.303255	0.00112318	Down	PREDICTED: nuclear cap-binding protein subunit 2 [Oryza sativa Japonica Group]
1002242511	9d_HT-VS-9d_CK	-1.00961	0.369919	0.0137672	Down	PREDICTED: aspartate--tRNA ligase 2, cytoplasmic [Oryza sativa Japonica Group] >gi|1002242513|ref|XP_015625478.1| PREDICTED: aspartate--tRNA ligase 2, cytoplasmic [Oryza sativa Japonica Group]
1002242740	9d_HT-VS-9d_CK	1.59629	0.489528	0.00856129	Up	PREDICTED: protein NSP-INTERACTING KINASE 1 [Oryza sativa Japonica Group]
1002244179	9d_HT-VS-9d_CK	-1.11758	0.147882	6.70183e-06	Down	PREDICTED: probable pectin methyltransferase QUA2 [Oryza sativa Japonica Group]
1002244223	9d_HT-VS-9d_CK	-1.65503	0.584527	0.0103143	Down	PREDICTED: probable tocopherol cyclase, chloroplastic [Oryza sativa Japonica Group]
1002246382	9d_HT-VS-9d_CK	-1.27138	0.380747	0.00326864	Down	PREDICTED: serine/threonine protein phosphatase 2A 55 kDa regulatory subunit B beta isoform isoform X1 [Oryza sativa Japonica Group]
1002249168	9d_HT-VS-9d_CK	1.61137	0.310435	8.92718e-05	Up	PREDICTED: 26.7 kDa heat shock protein, chloroplastic [Oryza sativa Japonica Group]
1002249448	9d_HT-VS-9d_CK	-1.84186	0.486519	0.00116038	Down	PREDICTED: deoxyuridine 5'-triphosphate nucleotidohydrolase [Oryza sativa Japonica Group]
1002249983	9d_HT-VS-9d_CK	1.09225	0.17057	8.73519e-06	Up	PREDICTED: uncharacterized protein Mb0911c [Oryza sativa Japonica Group]
1002254429	9d_HT-VS-9d_CK	-1.85851	0.779471	0.0409367	Down	PREDICTED: DNA helicase INO80 [Oryza sativa Japonica Group]
1002255950	9d_HT-VS-9d_CK	-2.06497	0.451658	0.000523742	Down	PREDICTED: serine/threonine protein phosphatase 2A 57 kDa regulatory subunit B' theta isoform [Oryza sativa Japonica Group] >gi|1002255952|ref|XP_015632261.1| PREDICTED: serine/threonine protein phosphatase 2A 57 kDa regulatory subunit B' theta isoform [Oryza sativa Japonica Group] >gi|1002255954|ref|XP_015632262.1| PREDICTED: serine/threonine protein phosphatase 2A 57 kDa regulatory subunit B' t…
1002256386	9d_HT-VS-9d_CK	-1.389	0.53876	0.0189493	Down	PREDICTED: probable serine/threonine-protein kinase At1g01540 [Oryza sativa Japonica Group]
1002256963	9d_HT-VS-9d_CK	-1.00954	0.308323	0.00379366	Down	PREDICTED: probable glutathione peroxidase 4 [Oryza sativa Japonica Group]
1002256983	9d_HT-VS-9d_CK	-1.05293	0.24223	0.00116155	Down	PREDICTED: ubiquitin-activating enzyme E1 3 [Oryza sativa Japonica Group] >gi|1002256985|ref|XP_015632803.1| PREDICTED: ubiquitin-activating enzyme E1 3 [Oryza sativa Japonica Group] >gi|1002256987|ref|XP_015632804.1| PREDICTED: ubiquitin-activating enzyme E1 3 [Oryza sativa Japonica Group]
1002260180	9d_HT-VS-9d_CK	1.13219	0.197161	3.02703e-05	Up	PREDICTED: peroxygenase [Oryza sativa Japonica Group]
1002262524	9d_HT-VS-9d_CK	-1.03736	0.239766	0.000363701	Down	PREDICTED: cinnamyl alcohol dehydrogenase 7 [Oryza sativa Japonica Group]
1002262580	9d_HT-VS-9d_CK	-1.35618	0.136164	2.90471e-08	Down	PREDICTED: FACT complex subunit SPT16 [Oryza sativa Japonica Group]
1002263118	9d_HT-VS-9d_CK	-1.08343	0.370103	0.00832866	Down	PREDICTED: ubiquitin-conjugating enzyme E2 variant 1C isoform X1 [Oryza sativa Japonica Group]
1002265799	9d_HT-VS-9d_CK	-1.4358	0.51178	0.0112873	Down	PREDICTED: nuclear pore complex protein NUP88 [Oryza sativa Japonica Group]
1002266326	9d_HT-VS-9d_CK	1.12181	0.182586	1.08118e-05	Up	PREDICTED: uncharacterized protein LOC4339655 [Oryza sativa Japonica Group]
1002266686	9d_HT-VS-9d_CK	-1.02409	0.166847	8.50748e-06	Down	PREDICTED: FACT complex subunit SSRP1-B [Oryza sativa Japonica Group]
1002270005	9d_HT-VS-9d_CK	2.2785	0.336675	3.08383e-05	Up	PREDICTED: aldose reductase [Oryza sativa Japonica Group]
1002273608	9d_HT-VS-9d_CK	-1.0011	0.312358	0.00690108	Down	PREDICTED: vesicle-associated membrane protein 711 [Oryza sativa Japonica Group]
1002275036	9d_HT-VS-9d_CK	-1.10674	0.279215	0.00161892	Down	PREDICTED: multiprotein-bridging factor 1c [Oryza sativa Japonica Group]
1002276162	9d_HT-VS-9d_CK	-1.03401	0.245399	0.000584254	Down	PREDICTED: serrate RNA effector molecule [Oryza sativa Japonica Group]
1002278069	9d_HT-VS-9d_CK	-2.12559	0.89391	0.0490366	Down	PREDICTED: ras-related protein RHN1 [Oryza sativa Japonica Group]
1002285744	9d_HT-VS-9d_CK	-1.26928	0.283181	0.000228024	Down	PREDICTED: serine/threonine-protein kinase STY8 [Oryza sativa Japonica Group]
1002286340	9d_HT-VS-9d_CK	-1.52124	0.578959	0.016135	Down	PREDICTED: ADP-glucose phosphorylase [Oryza sativa Japonica Group]
1002289633	9d_HT-VS-9d_CK	-1.13911	0.367299	0.00842556	Down	PREDICTED: polycomb group protein FIE2 [Oryza sativa Japonica Group]
1002291539	9d_HT-VS-9d_CK	-1.04399	0.224121	0.000309243	Down	PREDICTED: cinnamoyl-CoA reductase 1 [Oryza sativa Japonica Group]
1002292107	9d_HT-VS-9d_CK	-1.15392	0.310421	0.00399313	Down	PREDICTED: ABC transporter B family member 1 [Oryza sativa Japonica Group]
1002292698	9d_HT-VS-9d_CK	1.59595	0.301052	7.16574e-05	Up	PREDICTED: alpha-amylase isozyme 3E [Oryza sativa Japonica Group]
1002296332	9d_HT-VS-9d_CK	2.07271	0.594087	0.00281088	Up	PREDICTED: dynamin-related protein 1E [Oryza sativa Japonica Group] >gi|1002296334|ref|XP_015611628.1| PREDICTED: dynamin-related protein 1E [Oryza sativa Japonica Group]
1002296675	9d_HT-VS-9d_CK	-1.0129	0.197565	5.99252e-05	Down	PREDICTED: heat shock 70 kDa protein, mitochondrial [Oryza sativa Japonica Group]
1002304464	9d_HT-VS-9d_CK	-1.04515	0.210275	9.89954e-05	Down	PREDICTED: probable xyloglucan endotransglucosylase/hydrolase [Oryza sativa Japonica Group]
1002313850	9d_HT-VS-9d_CK	-3.16843	0.789454	0.0101868	Down	PREDICTED: protein cornichon homolog 4 [Oryza sativa Japonica Group]
1002314208	9d_HT-VS-9d_CK	2.18319	0.513889	0.00214766	Up	PREDICTED: probable calcium-transporting ATPase 4, plasma membrane-type isoform X1 [Oryza sativa Japonica Group]
1002314329	9d_HT-VS-9d_CK	-2.03592	0.78677	0.0175885	Down	PREDICTED: long chain acyl-CoA synthetase 6, peroxisomal isoform X1 [Oryza sativa Japonica Group]
1002224946	12d_HT-VS-12d_CK	-1.31847	0.478429	0.0154667	Down	PREDICTED: photosystem II reaction center PSB28 protein, chloroplastic [Oryza sativa Japonica Group]
1002225559	12d_HT-VS-12d_CK	1.92481	0.184592	1.10484e-07	Up	PREDICTED: acidic endochitinase [Oryza sativa Japonica Group]
1002227436	12d_HT-VS-12d_CK	1.04926	0.269833	0.00252587	Up	PREDICTED: universal stress protein A-like protein [Oryza sativa Japonica Group]
1002227999	12d_HT-VS-12d_CK	1.81689	0.668368	0.0199886	Up	PREDICTED: protein MOTHER of FT and TF 1 [Oryza sativa Japonica Group]
1002228811	12d_HT-VS-12d_CK	1.20316	0.186103	2.64574e-06	Up	PREDICTED: uncharacterized protein LOC4326064 [Oryza sativa Japonica Group]
1002231095	12d_HT-VS-12d_CK	1.17701	0.15832	3.55018e-07	Up	PREDICTED: 18.0 kDa class II heat shock protein [Oryza sativa Japonica Group]
1002232374	12d_HT-VS-12d_CK	-1.70293	0.30109	1.55242e-05	Down	PREDICTED: triosephosphate isomerase, cytosolic-like [Oryza sativa Japonica Group]
1002233666	12d_HT-VS-12d_CK	-1.72889	0.661256	0.0170471	Down	PREDICTED: systemin receptor SR160 [Oryza sativa Japonica Group]
1002235232	12d_HT-VS-12d_CK	1.63881	0.419436	0.00292667	Up	PREDICTED: peroxidase 1 [Oryza sativa Japonica Group]
1002235403	12d_HT-VS-12d_CK	-3.76269	0.790785	0.00206382	Down	PREDICTED: ATP-dependent zinc metalloprotease FTSH 9, chloroplastic/mitochondrial [Oryza sativa Japonica Group]
1002235766	12d_HT-VS-12d_CK	1.10684	0.407312	0.0132619	Up	PREDICTED: cationic peroxidase SPC4 [Oryza sativa Japonica Group]
1002237422	12d_HT-VS-12d_CK	-1.98846	0.894867	0.0420828	Down	PREDICTED: GPI-anchored protein LORELEI [Oryza sativa Japonica Group]
1002245748	12d_HT-VS-12d_CK	-1.42771	0.547083	0.0476886	Down	PREDICTED: glucose-6-phosphate 1-dehydrogenase, cytoplasmic isoform [Oryza sativa Japonica Group] >gi|1002245750|ref|XP_015627060.1| PREDICTED: glucose-6-phosphate 1-dehydrogenase, cytoplasmic isoform [Oryza sativa Japonica Group]
1002246622	12d_HT-VS-12d_CK	-1.58529	0.496723	0.00458429	Down	PREDICTED: NAP1-related protein 2 [Oryza sativa Japonica Group]
1002247203	12d_HT-VS-12d_CK	-1.73334	0.637946	0.0141297	Down	PREDICTED: DNA repair protein recA homolog 1, chloroplastic [Oryza sativa Japonica Group]
1002248581	12d_HT-VS-12d_CK	-1.81943	0.427352	0.000385343	Down	PREDICTED: RNA-binding protein CP29B, chloroplastic [Oryza sativa Japonica Group]
1002249168	12d_HT-VS-12d_CK	2.44307	0.310435	6.85637e-07	Up	PREDICTED: 26.7 kDa heat shock protein, chloroplastic [Oryza sativa Japonica Group]
1002249448	12d_HT-VS-12d_CK	-1.4337	0.486519	0.00797311	Down	PREDICTED: deoxyuridine 5'-triphosphate nucleotidohydrolase [Oryza sativa Japonica Group]
1002252813	12d_HT-VS-12d_CK	2.90516	0.515336	0.0024356	Up	PREDICTED: protein SABRE isoform X1 [Oryza sativa Japonica Group]
1002259909	12d_HT-VS-12d_CK	1.77674	0.246436	5.5913e-07	Up	PREDICTED: heat shock protein 82 [Oryza sativa Japonica Group]
1002266396	12d_HT-VS-12d_CK	1.27542	0.230796	3.01659e-05	Up	PREDICTED: basic 7S globulin [Oryza sativa Japonica Group]
1002269731	12d_HT-VS-12d_CK	-1.17611	0.303561	0.000943636	Down	PREDICTED: nucleosome assembly protein 1;2 [Oryza sativa Japonica Group]
1002270005	12d_HT-VS-12d_CK	2.15312	0.22445	1.11816e-06	Up	PREDICTED: aldose reductase [Oryza sativa Japonica Group]
1002273020	12d_HT-VS-12d_CK	-2.37854	0.417525	1.41697e-05	Down	PREDICTED: phosphomethylethanolamine N-methyltransferase [Oryza sativa Japonica Group]
1002278069	12d_HT-VS-12d_CK	-2.82768	1.0322	0.0289401	Down	PREDICTED: ras-related protein RHN1 [Oryza sativa Japonica Group]
1002278688	12d_HT-VS-12d_CK	-2.11035	0.846778	0.0258528	Down	PREDICTED: cadmium/zinc-transporting ATPase HMA3 [Oryza sativa Japonica Group]
1002280172	12d_HT-VS-12d_CK	-1.41152	0.39637	0.00195723	Down	PREDICTED: nucleosome assembly protein 1;1 isoform X1 [Oryza sativa Japonica Group]
1002292446	12d_HT-VS-12d_CK	-1.74126	0.298298	0.00208707	Down	PREDICTED: peroxisome biogenesis protein 1 [Oryza sativa Japonica Group]
1002296904	12d_HT-VS-12d_CK	-1.22578	0.503755	0.0256115	Down	PREDICTED: 30S ribosomal protein S16 [Oryza sativa Japonica Group]
1002309904	12d_HT-VS-12d_CK	-1.07518	0.27787	0.00123084	Down	PREDICTED: 60S acidic ribosomal protein P0-like [Oryza sativa Japonica Group]
1002311263	12d_HT-VS-12d_CK	1.01817	0.180967	1.6588e-05	Up	PREDICTED: protein P21 [Oryza sativa Japonica Group]
1002313067	12d_HT-VS-12d_CK	-1.32157	0.457552	0.00908728	Down	PREDICTED: uncharacterized protein LOC4352441 [Oryza sativa Japonica Group]
1002226222	15d_HT-VS-15d_CK	-1.03114	0.301217	0.00269299	Down	PREDICTED: endoglucanase 3 [Oryza sativa Japonica Group]
1002227436	15d_HT-VS-15d_CK	1.16579	0.269833	0.00121383	Up	PREDICTED: universal stress protein A-like protein [Oryza sativa Japonica Group]
1002232374	15d_HT-VS-15d_CK	-1.34702	0.30109	0.000232539	Down	PREDICTED: triosephosphate isomerase, cytosolic-like [Oryza sativa Japonica Group]
1002233666	15d_HT-VS-15d_CK	2.95902	0.739306	0.000761944	Up	PREDICTED: systemin receptor SR160 [Oryza sativa Japonica Group]
1002235728	15d_HT-VS-15d_CK	5.8328	0.800854	4.65e-05	Up	PREDICTED: jasmonic acid-amido synthetase JAR2 isoform X1 [Oryza sativa Japonica Group]
1002236291	15d_HT-VS-15d_CK	-1.08091	0.166902	3.31e-06	Down	PREDICTED: plastidial pyruvate kinase 2 [Oryza sativa Japonica Group]
1002236984	15d_HT-VS-15d_CK	-1.14342	0.224351	5.51e-05	Down	PREDICTED: pyrophosphate--fructose 6-phosphate 1-phosphotransferase subunit alpha [Oryza sativa Japonica Group]
1002237949	15d_HT-VS-15d_CK	-1.11992	0.295007	0.00113244	Down	PREDICTED: glyoxylate/succinic semialdehyde reductase 1 [Oryza sativa Japonica Group]
1002242141	15d_HT-VS-15d_CK	-1.25906	0.38359	0.00469086	Down	PREDICTED: nuclear cap-binding protein subunit 2 [Oryza sativa Japonica Group]
1002246622	15d_HT-VS-15d_CK	-1.61684	0.496723	0.00396498	Down	PREDICTED: NAP1-related protein 2 [Oryza sativa Japonica Group]
1002248503	15d_HT-VS-15d_CK	-1.06361	0.324657	0.00377801	Down	PREDICTED: casein kinase II subunit alpha [Oryza sativa Japonica Group]
1002252543	15d_HT-VS-15d_CK	-1.45142	0.320562	0.000205084	Down	PREDICTED: L-ascorbate peroxidase 1, cytosolic [Oryza sativa Japonica Group]
1002252959	15d_HT-VS-15d_CK	-1.03121	0.31566	0.00405709	Down	PREDICTED: CBL-interacting protein kinase 9 [Oryza sativa Japonica Group]
1002255235	15d_HT-VS-15d_CK	-1.04871	0.203676	4.89e-05	Down	PREDICTED: protein pleiotropic regulatory locus 1 [Oryza sativa Japonica Group] >gi|1002255237|ref|XP_015631892.1| PREDICTED: protein pleiotropic regulatory locus 1 [Oryza sativa Japonica Group] >gi|1002255239|ref|XP_015631893.1| PREDICTED: protein pleiotropic regulatory locus 1 [Oryza sativa Japonica Group]
1002255950	15d_HT-VS-15d_CK	-1.32391	0.553166	0.0324874	Down	PREDICTED: serine/threonine protein phosphatase 2A 57 kDa regulatory subunit B' theta isoform [Oryza sativa Japonica Group] >gi|1002255952|ref|XP_015632261.1| PREDICTED: serine/threonine protein phosphatase 2A 57 kDa regulatory subunit B' theta isoform [Oryza sativa Japonica Group] >gi|1002255954|ref|XP_015632262.1| PREDICTED: serine/threonine protein phosphatase 2A 57 kDa regulatory subunit B' t…
1002259775	15d_HT-VS-15d_CK	-1.6619	0.32264	4.86e-05	Down	PREDICTED: peroxidase 31 [Oryza sativa Japonica Group]
1002259812	15d_HT-VS-15d_CK	-1.33048	0.260981	5.49e-05	Down	PREDICTED: MLP-like protein 423 [Oryza sativa Japonica Group]
1002263984	15d_HT-VS-15d_CK	1.39643	0.377289	0.00177316	Up	PREDICTED: protein root UVB sensitive 2, chloroplastic [Oryza sativa Japonica Group]
1002269731	15d_HT-VS-15d_CK	-1.06207	0.303561	0.00226184	Down	PREDICTED: nucleosome assembly protein 1;2 [Oryza sativa Japonica Group]
1002270005	15d_HT-VS-15d_CK	1.00252	0.22445	0.000952281	Up	PREDICTED: aldose reductase [Oryza sativa Japonica Group]
1002270918	15d_HT-VS-15d_CK	1.06555	0.303319	0.00266785	Up	PREDICTED: mitochondrial adenine nucleotide transporter ADNT1 [Oryza sativa Japonica Group]
1002273847	15d_HT-VS-15d_CK	-2.16688	0.721907	0.0110339	Down	PREDICTED: superoxide dismutase [Fe] 1, chloroplastic [Oryza sativa Japonica Group]
1002277762	15d_HT-VS-15d_CK	1.34636	0.120461	4.72e-10	Up	PREDICTED: caffeoyl-CoA O-methyltransferase 1 [Oryza sativa Japonica Group]
1002278054	15d_HT-VS-15d_CK	-1.08242	0.200186	3.23e-05	Down	PREDICTED: cellulose synthase-like protein D2 [Oryza sativa Japonica Group] >gi|1002278056|ref|XP_015643357.1| PREDICTED: cellulose synthase-like protein D2 [Oryza sativa Japonica Group]
1002282752	15d_HT-VS-15d_CK	-1.3691	0.472186	0.00997313	Down	PREDICTED: probable trehalose-phosphate phosphatase 3 [Oryza sativa Japonica Group]
1002283589	15d_HT-VS-15d_CK	-2.14102	0.594657	0.00190659	Down	PREDICTED: L-type lectin-domain containing receptor kinase IV.2 [Oryza sativa Japonica Group]
1002287567	15d_HT-VS-15d_CK	-1.11521	0.363636	0.00634694	Down	PREDICTED: copper transport protein ATX1 [Oryza sativa Japonica Group]
1002294007	15d_HT-VS-15d_CK	-2.22169	0.434632	8.68e-05	Down	PREDICTED: 1-aminocyclopropane-1-carboxylate oxidase 1 [Oryza sativa Japonica Group]
1002298576	15d_HT-VS-15d_CK	1.77373	0.666114	0.0170184	Up	PREDICTED: flavonoid 3'-monooxygenase [Oryza sativa Japonica Group]
1002303125	15d_HT-VS-15d_CK	-1.06717	0.236986	0.000217191	Down	PREDICTED: protochlorophyllide reductase B, chloroplastic [Oryza sativa Japonica Group]
1002303830	15d_HT-VS-15d_CK	-1.03698	0.152858	1.35e-06	Down	PREDICTED: mRNA turnover protein 4 homolog isoform X1 [Oryza sativa Japonica Group]
1002306903	15d_HT-VS-15d_CK	-1.12321	0.279509	0.000673709	Down	PREDICTED: long chain acyl-CoA synthetase 2 [Oryza sativa Japonica Group]

## Sheet: Table S6
	Table S6. Differential proteins in grain filling
Function classification	Number	Protein ID(NCBI)	Protein name	Expression Ratio(log2FC)	Expression mode A:down B:up
				3:6:9:12:15(DAF)
Protein modification	1	1002263908	cell division cycle 5-like protein	0 : -1.15 : -3.09 : -2.35 : -3.08	A
			细胞分裂周期5类蛋白
	2	1002253784	ATP-dependent DNA helicase 2 subunit KU80 isoform X1	0 : -1.20 : -2.21 : -1.74 : -1.80	A
			ATP 依赖性 DNA 解旋酶 2 亚基 KU80 同种型 X1
	3	1002226203	DNA-(apurinic or apyrimidinic site) lyase, chloroplastic	0 : -1.67 :-2.85 : -2.89 : -3.35	A
			DNA-（无嘌呤或无嘧啶位点）裂解酶，叶绿体
	4	1002246133	proliferating cell nuclear antigen	0 : -1.07 : -1.62 : -1.79 : -2.26	A
			增殖细胞核抗原
	5	1002286537	SEC12-like protein 1	0 : -1.21 : -2.40 : -2.70 : -3.13	A
			SEC12 类蛋白 1
	6	1002233328	calreticulin-3	0 : -1.35 : -2.21 : -2.48 : -3.28	A
			钙网蛋白-3
	7	1002276318	endoplasmin homolog	0 : -1.07 : -1.48 : -1.00 : -1.83	A
			内质素同源物
	8	1002296330	oryzain gamma chain	0 : -2.07 : -2.94 : -3.28 : -3.99	A
			谷胱甘肽γ链
	9	1002314034	DEAD-box ATP-dependent RNA helicase 9	0 : -1.54 : -4.18 : -5.10 : -5.45	A
			DEAD-box ATP 依赖性 RNA 解旋酶 9
	10	1002240695	cysteine proteinase 1	0 : -1.47 : -2.18 : -2.27 : -2.11	A
			半胱氨酸蛋白酶 1
	11	1002256832	dnaJ protein ERDJ3A	0 : 1.26 : 1.21 : 1.90 : 2.19	B
			dnaJ 蛋白 ERDJ3A
	12	1002271822	chaperone protein ClpB1	0 : 1.20 : 2.41 : 2.84 : 3.24	B
			伴侣蛋白ClpB1
	13	1002293670	20 kDa chaperonin, chloroplastic	0 : 1.19 : 1.80 : 1.86 : 1.67	B
			20 kDa 伴侣蛋白，叶绿体
	14	1002312783	stromal 70 kDa heat shock-related protein, chloroplastic	0 : 2.14 : 2.88 : 3.11 : 3.26	B
			基质 70 kDa 热激蛋白，叶绿体
	15	1002271267	stromal 70 kDa heat shock-related protein, chloroplastic	0 : 1.16 : 1.67 : 1.68 : 1.71	B
			基质 70 kDa 热激蛋白，叶绿体
	16	1002247512	heat shock 70 kDa protein 8	0 : 1.07 : 1.78 : 2.44 : 2.60	B
			70 kDa 热激蛋白 8
	17	1002245724	protein disulfide isomerase-like 1-4	0 : 2.35 : 2.84 : 3.02 : 2.87	B
			蛋白二硫键异构酶类似物 1-4
Protein transport and translation	18	1002266396	basic 7S globulin	0 : -1.29 : -2.18 : -2.38 : -1.56	A
			碱性7S球蛋白
	19	1002274034	single-stranded DNA-binding protein WHY1, chloroplastic	0 : -1.14 : -2.02 : -2.67 : -3.34	A
			单链 DNA 结合蛋白 WHY1，叶绿体
	20	1002313067	uncharacterized protein LOC4352441	0 : -1.09 : -1.99 : -2.38 : -3.81	A
			未表征的蛋白质 LOC4352441
	21	1002296304	28 kDa ribonucleoprotein, chloroplastic	0 : -1.10 : -2.41 : -1.94 : -2.44	A
			28 kDa 核糖核蛋白，叶绿体
	22	1002232580	ABC transporter C family member 3	0 : -3.80 : -5.00 : -4.40 : -4.61	A
			ABC转运蛋白C家族成员3
	23	1002253466	ABC transporter C family member 13	0 : 1.74 : 1.75 : 1.54 : 1.96	B
			ABC转运蛋白C家族成员13
	24	1002262584	eukaryotic translation initiation factor isoform 4G-1	0 : 1.09 : 1.32 : 1.22 : 1.09	B
			真核翻译起始因子亚型 4G-1
	25	1002253680	tubulin beta-7 chain	0 : 1.16 : 1.56 : 1.87 : 1.17	B
			微管蛋白β-7链
	26	1002291419	flavone 3'-O-methyltransferase 1	0 : 1.15 : 1.43 : 1.59 : 1.16	B
			黄酮 3'-O-甲基转移酶 1
	27	1002313261	glycine-rich RNA-binding protein 2	0 : 1.22 : 1.28 : 1.47 : 1.71	B
			富含甘氨酸的 RNA 结合蛋白 2
Signal Transduction	28	1002242924	universal stress protein A-like protein	0 : -1.10 : -1.89 : -2.28 : -2.66	A
			通用应激蛋白A类蛋白
	29	1002270224	mitogen-activated protein kinase 14	0 : -1.38 : -1.40 : -1.55 : -1.64	A
			丝裂原活化蛋白激酶 14
	30	1002302490	serine/threonine-protein kinase EDR1	0 : 1.01 : 1.48 : 2.15 : 1.92	B
			丝氨酸/苏氨酸蛋白激酶 EDR1
	31	1002235717	uncharacterized protein LOC4327057	0 : 2.56 : 1.93 : 2.92 : 1.79	B
			未表征的蛋白质 LOC4327057
	32	1002252959	CBL-interacting protein kinase 9	0 : 2.13 : 3.03 : 2.23 : 1.73	B
			CBL 相互作用蛋白激酶 9
	33	1002258206	inositol-pentakisphosphate 2-kinase IPK1	0 : 1.96 : 2.71 : 3.07 : 3.30	B
			肌醇五磷酸2-激酶IPK1
	34	1002226615	universal stress protein A-like protein	0 : 1.61 : 2.38 : 3.24 : 3.42	B
			通用应激蛋白A类蛋白
	35	1002267580	probable indole-3-acetic acid-amido synthetase GH3.4	0 : 1.04 : 1.89 : 2.77 : 2.36	B
			可能的吲哚-3-乙酸-酰胺合成酶GH3.4
	36	1002267028	universal stress protein A-like protein isoform X2	0 : 1.40 : 1.74 : 2.75 : 2.75	B
			通用应激蛋白 A 类蛋白同种型 X2
	37	1002252173	mitogen-activated protein kinase kinase kinase 1	0 : 2.37 : 2.25 : 2.59 : 2.68	B
			丝裂原活化蛋白激酶激酶激酶1
	38	1002286982	probable indole-3-acetic acid-amido synthetase GH3.8	0 : 3.95 : 3.95 : 3.86 : 2.94	B
			可能的吲哚-3-乙酸-酰胺合成酶 GH3.8
	39	1002270789	jasmonic acid-amido synthetase JAR1	0 : 1.58 : 1.81 : 2.05 : 2.27	B
			茉莉酸-酰胺合成酶 JAR1
Reactive oxygen species-related protein	40	1002279127	heme oxygenase 1, chloroplastic isoform X1	0 : -1.00 : -1.49 : -2.85 : -1.95	A
			血红素加氧酶 1，叶绿体同种型 X1
	41	1002273847	superoxide dismutase [Fe] 1, chloroplastic	0 : -1.02 : -2.60 : -2.68 : -3.75	A
			超氧化物歧化酶 [Fe] 1，叶绿体
	42	1002297084	peroxidase 73	0 : -1.49 : -1.90 : -2.24 : -3.58	A
			过氧化物酶73
	43	1002235766	cationic peroxidase SPC4	0 : -2.09 : -3.98 : -3.95 : -3.24	A
			阳离子过氧化物酶SPC4
	44	1002262390	peroxidase 12 isoform X1	0 : -2.08 : -4.33 : -4.28 : -4.35	A
			过氧化物酶 12 异构体 X1
	45	1002230966	persulfide dioxygenase ETHE1 homolog, mitochondrial	0 : -1.65 : -2.08 : -2.10 : -1.91	A
			过硫化物双加氧酶 ETHE1 同源物，线粒体
	46	1002273824	peroxidase 1-like	0 : 2.76 : 1.82 : 2.67 : 1.91	B
			过氧化物酶 1 类似物
	47	1002251352	peroxidase 2-like	0 : 2.93 : 3.12 : 3.33 : 2.53	B
			过氧化物酶2类似物
Lipid metabolism	48	1002256701	putative linoleate 9S-lipoxygenase 3	0 : -1.46 : -2.82 : -3.49 : -2.43	A
			推定的亚油酸 9S-脂肪氧化酶 3
	49	1002254834	allene oxide synthase 1, chloroplastic	0 : -1.29 : -2.17 : -3.34 : -4.42	A
			氧化丙二烯合酶1，叶绿体
	50	1002307308	aldehyde dehydrogenase family 3 member H1	0 : -1.39 : -1.90 : -3.27 : -3.80	A
			醛脱氢酶家族 3 成员 H1
	51	1002224779	aldo-keto reductase family 4 member C10	0 : -1.33 : -2.37 : -2.99 : -4.04	A
			醛酮还原酶家族 4 成员 C10
	52	1002260180	peroxygenase	0 : 4.34 : 5.90 : 7.44 : 8.71	B
			过氧化酶
	53	1002235652	stearoyl-[acyl-carrier-protein] 9-desaturase 2, chloroplastic	0 : 1.11 : 1.52 : 1.53 : 1.24	B
			硬脂酰-[酰基-载体-蛋白] 9-去饱和酶 2，叶绿体
	54	1002256287	inositol-3-phosphate synthase	0 : 1.08 : 1.48 : 1.69 : 1.72	B
			3-磷酸肌醇合酶
	55	1002236262	phosphoethanolamine N-methyltransferase 1	0 : 2.03 : 3.06 : 2.96 : 2.35	B
			磷酸乙醇胺 N-甲基转移酶 1
	56	1002280825	seed allergenic protein RAG2	0 : 6.77 : 8.35 : 9.99 : 10.77	B
			种子过敏蛋白RAG2
	57	1002284733	seed allergenic protein RAG2-like	0 : 7.45 : 8.93 : 10.31 : 10.86	B
			种子过敏蛋白RAG2类似物
	58	1002280859	seed allergenic protein RA5	0 : 6.22 : 7.34 : 8.48 : 8.81	B
			种子过敏蛋白RA5
	59	1002281860	seed allergenic protein RA5-like	0 : 6.37 : 7.79 : 8.94 : 9.67	B
			种子过敏蛋白RA5类似物
Amino acid metabolism	60	1002262580	FACT complex subunit SPT16	0 : -1.08 : -1.66 : -3.06 : -3.59	A
			FACT 复合亚基 SPT16
	61	1002243401	1-aminocyclopropane-1-carboxylate oxidase 1-like isoform X1	0 : -1.55 : -2.71 : -3.13 : -3.83	A
			1-氨基环丙烷-1-羧酸氧化酶1-类似亚型X1
	62	1002252288	phospho-2-dehydro-3-deoxyheptonate aldolase 1, chloroplastic	0 : -1.24 : -1.90 : -1.83 : -1.99	A
			磷酸-2-脱氢-3-脱氧庚酸酯醛缩酶 1，叶绿体
	63	1002245710	ribonucleoside-diphosphate reductase large subunit	0 : -1.11 : -1.90 : -2.78 : -2.95	A
			核糖核苷二磷酸还原酶大亚基
	64	1002294007	1-aminocyclopropane-1-carboxylate oxidase 1	0 : 4.44 : 5.04 : 5.61 : 3.23	B
			1-氨基环丙烷-1-羧酸氧化酶1
	65	1002280490	tryptophan synthase alpha chain	0 : 1.10 : 1.28 : 1.20 : 1.01	B
			色氨酸合酶α链
	66	1002249042	glutamine synthetase cytosolic isozyme 1-3	0 : 1.75 : 1.33 : 1.29 : 1.85	B
			谷氨酰胺合成酶胞质同工酶 1-3
	67	1002273225	aspartate aminotransferase, mitochondrial	0 : 1.85 : 2.03 : 1.94 : 1.79	B
			天冬氨酸氨基转移酶，线粒体
	68	1002292485	tryptophan synthase beta chain 1	0 : 1.20 : 1.85 : 1.78 : 1.53	B
			色氨酸合酶β链1
	69	1002256736	probable N-acetyl-gamma-glutamyl-phosphate reductase, chloroplastic	0 : 1.03 : 1.63 : 1.64 : 1.47	B
			可能的 N-乙酰-γ-谷氨酰-磷酸还原酶，叶绿体
	70	1002257540	alanine--glyoxylate aminotransferase 2 homolog 1, mitochondrial	0 : 1.53 : 2.42 : 2.81 : 3.03	B
			丙氨酸--乙醛酸氨基转移酶 2 同源物 1，线粒体
	71	1002302113	alanine aminotransferase 2	0 : 2.87 : 3.40 : 3.55 : 3.47	B
			丙氨酸氨基转移酶2
Carbohydrate metabolism	72	1002270850	UDP-sulfoquinovose synthase, chloroplastic	0 : -1.11 : -2.40 : -3.24 : -3.62	A
			UDP-磺基奎诺糖合酶，叶绿体
	73	1002294249	crocetin glucosyltransferase 2	0 : -1.34 : -2.70 : -3.17 : -4.07	A
			藏红花素葡萄糖基转移酶 2
	74	1002243837	L-lactate dehydrogenase A	0 : -1.31 : -2.65 : -2.69 : -3.46	A
			L-乳酸脱氢酶A
	75	1002236349	alpha-xylosidase 1	0 : -1.06 : -2.01 : -2.47 : -3.36	A
			α-木糖苷酶 1
	76	1002286966	NAD-dependent malic enzyme 62 kDa isoform, mitochondrial	0 : -1.11 : -2.13 : -2.47 : -3.40	A
			NAD 依赖性苹果酸酶 62 kDa 异构体，线粒体
	77	1002292698	alpha-amylase isozyme 3E	0 : 3.13 : 4.67 : 6.47 : 6.70	B
			α-淀粉酶同工酶3E
	78	1002277371	sucrose synthase 2	0 : 1.22 : 1.62 : 1.25 : 1.19	B
			蔗糖合酶2
	79	1002281018	sucrose synthase 3	0 : 2.59 : 2.80 : 2.42 : 2.01	B
			蔗糖合酶3
	80	1002292597	dicarboxylate transporter 2.1, chloroplastic	0 : 1.32 : 1.82 : 1.66 : 1.52	B
			二羧酸转运蛋白 2.1，叶绿体
	81	1002255789	sucrose synthase 4	0 : 2.13 : 2.84 : 3.16 : 3.74	B
			蔗糖合酶4
	82	1002247397	endoglucanase 9	0 : 1.13 : 2.00 : 2.79 : 3.20	B
			内切葡聚糖酶9
	83	1002242302	glyceraldehyde-3-phosphate dehydrogenase 3, cytosolic	0 : 1.81 : 2.27 : 2.36 : 2.20	B
			3-磷酸甘油醛脱氢酶 3，胞质
	84	1002254325	alpha-1,4 glucan phosphorylase L isozyme, chloroplastic/amyloplastic	0 : 1.46 : 2.17 : 2.35 : 2.47	B
			α-1,4 葡聚糖磷酸化酶 L 同工酶，叶绿体/淀粉体
	85	1002277639	fructose-bisphosphate aldolase, cytoplasmic isozyme 1	0 : 1.42 : 2.14 : 2.64 : 2.57	B
			果糖二磷酸醛缩酶，胞质同工酶 1
	86	1002293271	glucose-1-phosphate adenylyltransferase small subunit, chloroplastic/amyloplastic isoform X2	0 : 2.88 : 3.78 : 3.91 : 4.03	B
			1-磷酸葡萄糖腺苷酸转移酶小亚基，叶绿体/淀粉体同种型 X2
	87	1002257478	pyruvate, phosphate dikinase 2	0 : 2.47 : 3.54 : 4.50 : 5.39	B
			丙酮酸，磷酸二激酶 2
	88	1002269961	pyruvate, phosphate dikinase 1, chloroplastic isoform X1	0 : 4.17 : 4.84 : 4.86 : 4.47	B
			丙酮酸、磷酸二激酶 1、叶绿体同工型 X1
	89	1002280567	aquaporin PIP2-4	0 : 2.46 : 2.17 : 2.09 : 1.39	B
			水通道蛋白 PIP2-4
	90	1002264143	PI-PLC X domain-containing protein At5g67130	0 : 1.60 : 3.12 : 3.56 : 4.18	B
			PI-PLC X 结构域蛋白 At5g67130
Other stress response	91	1002234129	uridine 5'-monophosphate synthase	0 : -2.68 : -2.94 : -3.33 : -3.85	A
			尿苷5'-单磷酸合酶
	92	1002249448	deoxyuridine 5'-triphosphate nucleotidohydrolase	0 : -1.39 : -1.52 : -1.92 : -4.14	A
			脱氧尿苷 5'-三磷酸核苷酸水解酶
	93	1002246163	porphobilinogen deaminase, chloroplastic isoform X1	0 : -1.23 : -2.14 : -2.77 : -4.02	A
			胆色素原脱氨酶，叶绿体同种型 X1
	94	1002294388	enhanced ethylene response protein 5	0 : -1.71 : -1.46 : -2.88 : -3.23	A
			增强乙烯反应蛋白 5
	95	1002266596	annexin D4	0 : -1.06 : -2.09 : -3.42 : -5.02	A
			膜联蛋白 D4
	96	1002255779	protein trichome birefringence-like 28	0 : -1.15 : -2.14 : -2.52 : -3.27	A
			蛋白质毛状体双折射类似物 28
	97	1002294247	protein XAP5 CIRCADIAN TIMEKEEPER	0 : -1.04 : -2.45 : -1.99 : -2.62	A
			蛋白质 XAP5 昼夜节拍器
	98	1002308476	ferritin-1, chloroplastic	0 : -1.27 : -3.24 : -2.65 : -3.44	A
			铁蛋白1，叶绿体
	99	1002253750	topless-related protein 1 isoform X1	0 : -1.36 : -2.24 : -2.71 : -3.45	A
			topless相关蛋白 1 亚型 X1
	100	1002307908	non-specific lipid-transfer protein 1	0 : -1.00 : -1.93 : -2.13 : -2.33	A
			非特异性脂质转移蛋白 1
	101	1002238895	expansin-A5	0 : -1.88 : -2.85 : -2.34 : -2.16	A
			扩展蛋白-A5
	102	1002252813	protein SABRE isoform X1	0 : -4.52 : -5.97 : -8.39 : -4.88	A
			蛋白质 SABRE 异构体 X1
	103	1002297367	formate--tetrahydrofolate ligase	0 : 1.46 : 2.00 : 2.10 : 1.98	B
			甲酸-四氢叶酸连接酶
	104	1002266326	uncharacterized protein LOC4339655	0 : 2.85 : 4.61 : 6.22 : 7.01	B
			未描述的蛋白质 LOC4339655
	105	1002287567	copper transport protein ATX1	0 : 1.32 : 1.25 : 1.90 : 1.09	B
			铜转运蛋白ATX1
	106	1002237105	copper transport protein ATX1	0 : 1.56 : 2.16 : 3.01 : 2.66	B
			铜转运蛋白ATX1
	107	1002268769	outer envelope pore protein 16, chloroplastic	0 : 2.28 : 2.87 : 3.17 : 2.98	B
			外膜孔蛋白16，叶绿体
	108	1002249243	defensin-like protein	0 : 2.94 : 4.93 : 5.83 : 7.20	B
			防御素类似蛋白
	109	1002274021	protein HEAT-STRESS-ASSOCIATED 32	0 : 1.19 : 2.02 : 3.12 : 3.01	B
			蛋白质 热应激相关 32

## Sheet: Table S7
Table S7.22 important proteins during grain substance accumulation and under elevated temperature
				significantly down			Fold Change ≥ 2 and P < 0.05
				significantly up
Function classification	Protein ID(NCBI)	Protein name	Filling Progress	Different post-flowering periods ET VS CK(Log2FC)
			3 : 6 : 9 : 12 : 15d (Log2FC)	3d_ET-VS-3d_CK	6d_ET-VS-6d_CK	9d_ET-VS-9d_CK	12d_ET-VS-12d_CK	15d_ET-VS-15d_CK
Signal Transduction	1002267580	probable indole-3-acetic acid-amido synthetase GH3.4	0 : 1.04 : 1.89 : 2.77 : 2.36	-0.822689	-1.15998	0.638601	-0.139565	0.166513
	1002286982	probable indole-3-acetic acid-amido synthetase GH3.8	0 : 3.95 : 3.95 : 3.86 : 2.94	0.750081	-1.0713	-0.204621	-0.20502	-0.22631
		可能的吲哚-3-乙酸-酰胺合成酶 GH3.8
	1002226615	universal stress protein A-like protein	0 : 1.61 : 2.38 : 3.24 : 3.42	-1.1844	0.180286	0.981468	0.105998	-0.131424
		通用应激蛋白A类蛋白
	1002252959	CBL-interacting protein kinase 9	0 : 2.13 : 3.03 : 2.23 : 1.73	0.180265	-1.12471	-0.799317	-0.882789	-1.03121
		CBL 相互作用蛋白激酶 9
Protein modification and transport	1002313067	uncharacterized protein LOC4352441	0 : -1.09 : -1.99 : -2.38 : -3.81	-0.4325	0.0402153	-0.734849	-1.32157	-0.437179
		未表征的蛋白质 LOC4352441
	1002266396	basic 7S globulin	0 : -1.29 : -2.18 : -2.38 : -1.56	0.180873	0.477351	0.548124	1.27542	0.554308
		碱性7S球蛋白
	1002253784	ATP-dependent DNA helicase 2 subunit KU80 isoform X1	0 : -1.20 : -2.21 : -1.74 : -1.80	-0.344518	-1.00984	-0.152921	0.527209	-0.0979523
		ATP 依赖性 DNA 解旋酶 2 亚基 KU80 同种型 X1
	1002249448	deoxyuridine 5'-triphosphate nucleotidohydrolase	0 : -1.39 : -1.52 : -1.92 : -4.14	-0.087434	0.12972	-1.84186	-1.4337	0.0130928
		脱氧尿苷 5'-三磷酸核苷酸水解酶
Carbohydrate metabolism	1002280567	aquaporin PIP2-4	0 : 2.46 : 2.17 : 2.09 : 1.39	1.73801	-0.347848	0.0748286	-0.405437	-0.455501
		水通道蛋白 PIP2-4
	1002292698	alpha-amylase isozyme 3E	0 : 3.13 : 4.67 : 6.47 : 6.70	0.694817	-0.0943496	1.59595	0.52525	-0.558262
		α-淀粉酶同工酶3E
Amino acid metabolism	1002294007	1-aminocyclopropane-1-carboxylate oxidase 1	0 : 4.44 : 5.04 : 5.61 : 3.23	0.401957	-0.396667	0.00618667	-0.425791	-2.22169
		1-氨基环丙烷-1-羧酸氧化酶1
Lipid metabolisim	1002260180	peroxygenase	0 : 4.34 : 5.90 : 7.44 : 8.71	1.34983	-0.0651385	1.13219	0.854455	0.220994
		过氧化酶
	1002281860	seed allergenic protein RA5-like	0 : 6.37 : 7.79 : 8.94 : 9.67	0.711813	-1.1081	0.725449	0.0116822	0.398935
		α-淀粉酶/胰蛋白酶抑制剂 RA16
	1002280859	seed allergenic protein RA5	0 : 6.22 : 7.34 : 8.48 : 8.81	1.02041	-0.61997	0.690552	-0.337498	0.0591061
		种子过敏蛋白RA5
	1002280825	seed allergenic protein RAG2	0 : 6.77 : 8.35 : 9.99 : 10.77	0.89554	-1.05211	0.956882	-0.216459	0.319156
		种子过敏蛋白RAG2
	1002284733	seed allergenic protein RAG2-like	0 : 7.45 : 8.93 : 10.31 : 10.86	0.332754	-1.39246	0.871507	-0.0226637	0.237826
		种子过敏蛋白RAG2类似物
Reactive oxygen species-related protein	1002273847	superoxide dismutase [Fe] 1, chloroplastic	0 : -1.02 : -2.60 : -2.68 : -3.75	0.170795	0.402022	-0.451196	-0.384282	-2.16688
		超氧化物歧化酶 [Fe] 1，叶绿体
	1002235766	cationic peroxidase SPC4	0 : -2.09 : -3.98 : -3.95 : -3.24	0.227175	0.372916	-0.610551	1.10684	-0.076401
		阳离子过氧化物酶SPC4
	1002230966	persulfide dioxygenase ETHE1 homolog, mitochondrial	0 : -1.65 : -2.08 : -2.10 : -1.91	-0.440649	1.1354	-0.116051	-0.075529	-0.271939
		过硫化物双加氧酶 ETHE1 同源物，线粒体
Other stress response	1002274021	protein HEAT-STRESS-ASSOCIATED 32	0 : 1.19 : 2.02 : 3.12 : 3.01	-1.76867	-0.733531	0.553039	0.545283	-0.0720558
		蛋白质 热应激相关 32
	1002266326	oil body-associated protein 1A	0 : 2.85 : 4.61 : 6.22 : 7.01	1.23754	-0.377523	1.12181	0.51056	0.339783
		油体相关蛋白1A
	1002287567	copper transport protein ATX1 isoform X1	0 : 1.32 : 1.25 : 1.90 : 1.09	-0.149252	-0.729074	0.678229	-0.240686	-1.11521
		铜转运蛋白 ATX1 同种型 X1

## Sheet: Table S8
Table S8. Gene primers were used for proteomic validation
Gene	Gene symbol	Forward primer	Reverse primer
aquaporin PIP2-4-like	LOC4343119	GACTCACATGTTCCCGTGTT	CCTTGTTGTTGTTGTAGACCAC
protein HEAT-STRESS-ASSOCIATED 32	LOC4341866	TTCAAGCAATATGTCGAGGAGT	GGACTAATCTCAGGAGAGCTTC
probable indole-3-acetic acid-amido synthetase GH3.4	LOC4339234	TTGGCTGTGTGAGAGAGAATTT	GCTAACCGATTAATCAACCATCC
seed allergenic protein RAG2-like	LOC4342723	CTACCCGATGTACTCGCTG	CTGTAGATGCCTCCAACCATG
alpha-amylase isozyme 3E-like	LOC4345812	GAGAAGAAGCAGAGTTGAGACT	CTTCTCGTGCAGAAAGTTGTAC
oil body-associated protein 1A	LOC4339655	CGTGAACCAGATCCACCAG	CCTTGACCTCGAACTCGTG
basic 7S globulin	LOC4338739	GTACGTGTCGTCGTCGTAC	TGACCGTGTTCTCCGGGAA
uncharacterized protein LOC4352441	LOC4352441	CTATAACGGAGGTCAAGGAGAC	TCTCAACTGATTCAGTCTTGCT
superoxide dismutase [Fe] 1	LOC4339922	CCTTATCCTTCAGATGCCCTAG	CTCAGCATACGGAATGATACCT
copper transport protein ATX1 isoform X1	LOC4344925	TTCTTCAGACCGTTTCAAAGAC	GATCTCACAAGACAGTTCCACT
